# Supplementary material for: Macrophage-Laden Gold Nanoflowers Embedded with Ultrasmall Iron Oxide Nanoparticles for Enhanced Dual-Mode CT/MR Imaging of Tumors
Source: Pharmaceutics. 2021 Jun 30;13(7):995. doi: 10.3390/pharmaceutics13070995 (PMC8308993; doi:10.3390/pharmaceutics13070995)
Supplement: Supplementary file 1 [file pharmaceutics-13-00995-s001.zip]

Archive with 1 entries (1 files):
- pharmaceutics-1223541-supplementary.pdf
